# Supplementary material for: Contribution of metabolomics to the taxonomy and systematics of octocorals from the Tropical Eastern Pacific
Source: PeerJ. 2025 Mar 12;13:e19009. doi: 10.7717/peerj.19009 (PMC11910152; doi:10.7717/peerj.19009)
Supplement: Supplemental Information 2 [file peerj-13-19009-s002.fasta]

>Seq1 [organism=Muricea fruticosa] [specimen voucher=CENAIM_170816EP02-08] Muricea fruticosa voucher CENAIM_170816EP02-08 from Ecuador MutS gene, partial cds, mitochondrial
TACTATTACCGTTTACGTGGTACAATTGCTGTTCGAGCCTTAAATTTATTAAGAGGTTAACTCCTAATTAAAAATGAACCAGATACCTATGCAATATTTTAACTTAGCGGAGGAGAATTATTCAAAGTATGGATTATCAGTAATCCAGCTTATCCAAATTGGTAAGTTCTATGAACTTTGGCATGAGCCTGATACTCCTAGTAGACAACAAGCATATTTTCAAGCCGAGTTATTAGTTGAGCCATCCATGCGAAGTAGACCTTTGAAGGTAGTACCCCCCATTGAACAAGTTGCTTCGTTACTTGATATGAGAATAATATCGCCGGGTAAAAGATCCTTGCTTCAAATGGGGTTTCCAATTTATTCCCTTACTACTCATCTAAGTATCTTGTTAGATAAAGGTTGGACTGTTATAGTTATCGATGAATTAGTCACTGGTAAATCAGGGCCAAAACAACGCGCAGTATCTCAAGTTTATTCTCCTAGTTGTAATTTAGAGGATTGTTCAGAATTATCCTATGTGTTATCAATTTATTTTTCTCAAGACGATTTATTAGGTATTACTATATTTTCAGCCATGAATGGGCATAGTATAATGTTTCCTATCTTTTGGGCGGACAGAGACAAAGTTGCCCGGTTATTAATCAATTATCGTATTAGAGAAATAGTAATTTGGGTAGACTTAGGGGTTGGCTCAGAAATTTTAACAAATAAAATATATAATTTATTAATTGGTTGGAATTTATTCCCCTTTGAACCCAATGCTAAAATTGAAGTTATGGGTGAAGTACTAACCAACTTACCGTGTTATTTATCTTATAAGTACGAAAATAATAATAA
>Seq2 [organism=Muricea purpurea] [specimen voucher=CENAIM_170810EP01-08] Muricea purpurea voucher CENAIM_170810EP01-08 from Ecuador MutS gene, partial cds, mitochondrial
TACAATTGCTGTTCGAGCCTTAAATTTATTAAGAGGTTAACTCCTAATTAAAAATGAACCAGATACCTATGCAATATTTTAACTTAGCGGAGGAGAATTATTCAAAGTATGGATTATCAGTAATCCAGCTTATCCAAATTGGTAAGTTCTATGAACTTTGGCATGAGCCTGATACTCCTAGTAAACAACAAGCATATTTTCAAGCCGAGTTATTAGTTGAGCCATCCATGCGAAGTAGACCTTTGAAGGTAGTACCCCCCATTGAACAAGTTGCTTCGTTACTTGATATGAGAATAATATCGCCGGGTAAAAGATCCTTGCTTCAAATGGGGTTTCCAATTTATTCCCTTACTACTCATCTAAGTATCTTGTTAGATAAAGGTTGGACTGTTATAGTTATCGATGAATTAGTCACTGGTAAATCAGGGCCAAAACAACGCGCAGTATCTCAAGTTTATTCTCCTAGTTGTAATTTAGAGGATTGTTCAGAATTATCCTATGTGTTATCAATTTATTTTTCTCAAGACGATTTATTAGGTATTACTATATTTTCAGCCATGAATGGGCATAGTATAATGTTTCCTATCTTTTGGGCGGACAGAGACAAAGTTGCCCGGTTATTAATCAATTATCGTATTAGAGAAATAGTAATTTGGGTAGACTTAGGGGTTGGCTCAGAAATTTTAACAAATAAAATATATAATTTATTAATTGGTTGGAATTTATTCCCCTTTGAACCCAATGCTAAAATTGAAGTTATGGGTGAAGTACTAACCAACTTACCGTGTTATTTATCTTATAAGTACGAAAATAATAATAAG
>Seq3 [organism=Muricea austera] [specimen voucher=CENAIM_170907EP07-04] Muricea austera voucher CENAIM_170907EP07-04 from Ecuador MutS gene, partial cds, mitochondrial
ATACCGTTTACGTGGTACAATTGCTGTTCGAGCCTTAAATTTATTAAGAGGTTAACTCCTAATTAAAAATGAACCAGATACCTATGCAATATTTTAACTTAGCGGAGGAGAATTATTCAAAGTATGGATTATCAGTAATCCAGCTTATCCAAATTGGTAAGTTCTATGAACTTTGGCATGAGCCTGATACTCCTAGTAAACAACAAGCATATTTTCAAGCCGAGTTATTAGTTGAGCCATCCATGCGAAGTAGACCTTTGAAGGTAGTACCCCCCATTGAACAAGTTGCTTCGTTACTTGATATGAGAATAATATCGCCGGGTAAAAGATCCTTGCTTCAAATGGGGTTTCCAATTTATTCCCTTACTACTCATCTAAGTATCTTGTTAGATAAAGGTTGGACTGTTATAGTTATCGATGAATTAGTCACTGGTAAATCAGGGCCAAAACAACGCGCAGTATCTCAAGTTTATTCTCCTAGTTGTAATTTAGAGGATTGTTCAGAATTATCCTATGTGTTATCAATTTATTTTTCTCAAGACGATTTATTAGGTATTACTATATTTTCAGCCATGAATGGGCATAGTATAATGTTTCCTATCTTTTGGGCGGACAGAGACAAAGTTGCCCGGTTATTAATCAATTATCGTATTAGAGAAATAGTAATTTGGGTAGACTTAGGGGTTGGCTCAGAAATTTTAACAAATAAAATATATAATTTATTAATTGGTTGGAATTTATTCCCCTTTGAACCCAATGCTAAAATTGAAGTTATGGGTGAAGTACTAACCAACTTACCGTGTTATTTATCTTATAAGTACGAAAATAATAATAAGGA
>Seq4 [organism=Muricea austera] [specimen voucher=CENAIM_170907EP07-09] Muricea austera voucher CENAIM_170907EP07-09 from Ecuador MutS gene, partial cds, mitochondrial
TACCGTTTACGTGGTACAATTGCTGTTCGAGCCTTAAATTTATTAAGAGGTTAACTCCTAATTAAAAATGAACCAGATACCTATGCAATATTTTAACTTAGCGGAGGAGAATTATTCAAAGTATGGATTATCAGTAATCCAGCTTATCCAAATTGGTAAGTTCTATGAACTTTGGCATGAGCCTGATACTCCTAGTAAACAACAAGCATATTTTCAAGCCGAGTTATTAGTTGAGCCATCCATGCGAAGTAGACCTTTGAAGGTAGTACCCCCCATTGAACAAGTTGCTTCGTTACTTGATATGAGAATAATATCGCCGGGTAAAAGATCCTTGCTTCAAATGGGGTTTCCAATTTATTCCCTTACTACTCATCTAAGTATCTTGTTAGATAAAGGTTGGACTGTTATAGTTATCGATGAATTAGTCACTGGTAAATCAGGGCCAAAACAACGCGCAGTATCTCAAGTTTATTCTCCTAGTTGTAATTTAGAGGATTGTTCAGAATTATCCTATGTGTTATCAATTTATTTTTCTCAAGACGATTTATTAGGTATTACTATATTTTCAGCCATGAATGGGCATAGTATAATGTTTCCTATCTTTTGGGCGGACAGAGACAAAGTTGCCCGGTTATTAATCAATTATCGTATTAGAGAAATAGTAATTTGGGTAGACTTAGGGGTTGGCTCAGAAATTTTAACAAATAAAATATATAATTTATTAATTGGTTGGAATTTATTCCCCTTTGAACCCAATGCTAAAATTGAAGTTATGGGTGAAGTACTAACCAACTTACCGTGTTATTTATCTTATAAGTACGAAAATAATAATAAGGA
>Seq5 [organism=Muricea crassa] [specimen voucher=CENAIM_170907EP07-08] Muricea crassa voucher CENAIM_170907EP07-08 from Ecuador MutS gene, partial cds, mitochondrial
TATACCGTTTACGTGGTACAATTGCTGTTCGAGCCTTAAATTTATTAAGAGGTTAACTCCTAATTAAAAATGAACCAGATACCTATGCAATATTTTAACTTAGCGGAGGAGAATTATTCAAAGTATGGATTATCAGTAATCCAGCTTATCCAAATTGGTAAGTTCTATGAACTTTGGCATGAGCCTGATACTCCTAGTAGACAACAAGCATATTTTCAAGCCGAGTTATTAATTGAGCCATCCATGCGAAGTAGACCTTTGAAGGTAGTACCCCCCATTGAACAAGTTGCTTCGTTACTTGATATGAGAATAATATCGCCGGGTAAAAGATCCTTGCTTCAAATGGGGTTTCCAATTTATTCCCTTACTACTCATCTAAGTATCTTGTTAGATAAAGGTTGGACTGTTATAGTTATCGATGAATTAGTCACTGGTAAATCAGGGCCAAAACAACGCGCAGTATCTCAAGTTTATTCTCCTAGTTGTAATTTAGAGGATTGTTCAGAATTATCCTATGTGTTATCAATTTATTTTTCTCAAGACGATTTATTAGGTATTACTATATTTTCAGCCATGAATGGGCATAGTATAATGTTTCCTATCTTTTGGGCGGACAGAGACAAAGTTGCCCGGTTATTAATCAATTATCGTATTAGAGAAATAGTAATTTGGGTAGACTTAGGGGTTGGCTCAGAAATTTTAACAAATAAAATATATAATTTATTAATTGGTTGGAATTTATTCCCCTTTGAACCCAATGCTAAAATTGAAGTTATGGGTGAAGTACTAACCAACTTACCGTGTTATTTATCTTATAAGTACGAGAATAATAAT
>Seq6 [organism=Muricea crassa] [specimen voucher=CENAIM_170816EP07-03] Muricea crassa voucher CENAIM_170816EP07-03 from Ecuador MutS gene, partial cds, mitochondrial
TACCGTTTACGTGGTACAATTGCTGTTCGAGCCTTAAATTTATTAAGAGGTTAACTCCTAATTAAAAATGAACCAGATACCTATGCAATATTTTAACTTAGCGGAGGAGAATTATTCAAAGTATGGATTATCAGTAATCCAGCTTATCCAAATTGGTAAGTTCTATGAACTTTGGCATGAGCCTGATACTCCTAGTAGACAACAAGCATATTTTCAAGCCGAGTTATTAATTGAGCCATCCATGCGAAGTAGACCTTTGAAGGTAGTACCCCCCATTGAACAAGTTGCTTCGTTACTTGATATGAGAATAATATCGCCGGGTAAAAGATCCTTGCTTCAAATGGGGTTTCCAATTTATTCCCTTACTACTCATCTAAGTATCTTGTTAGATAAAGGTTGGACTGTTATAGTTATCGATGAATTAGTCACTGGTAAATCAGGGCCAAAACAACGCGCAGTATCTCAAGTTTATTCTCCTAGTTGTAATTTAGAGGATTGTTCAGAATTATCCTATGTGTTATCAATTTATTTTTCTCAAGACGATTTATTAGGTATTACTATATTTTCAGCCATGAATGGGCATAGTATAATGTTTCCTATCTTTTGGGCGGACAGAGACAAAGTTGCCCGGTTATTAATCAATTATCGTATTAGAGAAATAGTAATTTGGGTAGACTTAGGGGTTGGCTCAGAAATTTTAACAAATAAAATATATAATTTATTAATTGGTTGGAATTTATTCCCCTTTGAACCCAATGCTAAAATTGAAGTTATGGGTGAAGTACTAACCAACTTACCGTGTTATTTATCTTATAAGTACGAGAATAATAATAA
>Seq7 [organism=Heterogorgia hickmani] [specimen voucher=CENAIM170907EP07-15] Heterogorgia hickmani voucher CENAIM170907EP07-15 from Ecuador MutS gene, partial cds, mitochondrial
TTGCTGTTCGAGCCTTAAATTTATTAAGAGGTTAACTCCTAATTAAAAATGAACCAGATACCTATGCAATATTTTAACTTAGCAAAGGAGAATTATTCTAAGTATGGATTATCAGTAATCCAGCTTATACAAATTGGTAAGTTCTATGAACTTTGGCATGAGCCTGATACTCCTAGTAGGCAACAAGCATACTCTCAAGCCGAGTTATTAGTTGAGTCATCCATGCGAAGTAGGCCTTTGGAGGTAACGCCTTCCATTGAACAAGTTGCCTCATTACTAGATATGAGAATAACATTGCCCGGTAAAAGATCCCTGCTTCAAATGGGGTTTCCAGTTTATTCCCTTACTACTCATCTAAGTACCTTGTTGGATAAAGGTTGGACTGTTATAGTTATCGATGAATTAGTCACGGGTAAATCAGGGCCAAAACAACGCGCAGTATCTCAGGTTTATTCTCCTAGTTGTAATTTAGAGGACTGTTCGGAATTAGCCTATGTGTTATCCATTTATTTCTCTCAAGAAGACTTATTAGGTATCACTTTATTTTCAGCCATGAATGGGCACAGTATAATGTTTCCTGTCTCTTGGACGGACAGAGACAAAGTAGCTCGGCTATTAATCAGCTATCGTATTAGAGAAATAGTAATTTGGGCACACTCGGGGGTTGGCTCAGAGATTTTAATAAATAAAATATATAATTTATTAATTGGTTGGAATTTATTCCCCCCTGAACCCAATGCTAAAATTGAAGTTATGGGAGAAGCACTGCCCAACTTGCCGTGTTATTTATCTTATAGGTACGAAAATAATAATAAGG
>Seq8 [organism=Pacifigorgia rubicunda] [specimen voucher=CENAIM_170816EP02-25] Pacifigorgia rubicunda voucher CENAIM_170816EP02-25 from Ecuador MutS gene, partial cds, mitochondrial
TGGTACTATTGCTGTTCGAGCCTTGAATTTATTAAGAGGTTAACTCCTAATTAAAAATGAACCAGGTACCTATGCAATATTTTAACTTAGCAAAGGAAAATTATTTTAAGTATGGATTATCAAGTAATACAACTTATTCAAATTGGTAAGTTCTATGAACTTTGGCATGAGCCTGATACTCCTAGTGGGCAACAAGCATACTCTCAAGCCGAGTTATTAGTTGAGCCATCCATGCGAAGTAGGCCTTTGGAGGTAACGCCCCCCATTGAACAAATTGCCTCGTTACTTGATATGAAAATAATATCGCCCGGCAAAAGATCCTTGCTTCAAATGGGGTTTCCAACTTATTCCCTTACTACTCATCTAAGTACTTTGTTGGATAAAGCTTGGACTGTTATAGTTATTGATGAATTAGTCACTGGTAAATCTGGGCCAAAACAACGCGCAGTATCTCAGGTTTATTCTCCTAGTTGTAATTTAGAGGACTGTACGGAATTACCCTATGTGTTATCAATTTATTTCTCTCAAGACGACTTATTAGGTATTACTTTATTTTCAGCCATGAGTGGGCATAGTATAATATTTCCTGTGTCTTGAACGGACAGAGACAAAGTAGGCCGGCTATTAATCAGCTACTGTATTAGAGAAATTGTAATTTGGGTAGACGCAGGGATTGGCTCAGATATTTTATTAAATAAAATATATAATTTATTAATTGGTTGGTATTTATTCCCCCCTGAGCCCAATGCTAAAATTGAAGTTATGGGAGAAGCATTAACCAACTTACCGTGTTATTTATCTTTTAGGTACGAAAATAATAATAAGG
>Seq9 [organism=Leptogorgia obscura] [specimen voucher=CENAIM_170816EP02-16] Leptogorgia obscura voucher CENAIM_170816EP02-16 from Ecuador MutS gene, partial cds, mitochondrial
TTTACCGTTTACGTGGTACAATTGCTGTTCGAGCCTTGAATTTATTAAGAGGTTAACTCCTAATTAAAAATGAACCAGATACCTGTGCAATATTTTAACTTAGCAAAGGAAAATTATTTTAAGTATGGATTATCAGCAATCCAACTTATTCAAATTGGTAAGTTCTATGAACTTTGGCATGAGCCTGATACTCCTAGTGGGCAACAAGCATACTCTCAAGCCGAGTTATTAGTTGACCCACCCATGCGAAGTCGGCCTTTGGAGGTAACGCCTCCCATTGAACAAATTGCCTCGTTACTTGATATGAGAATAATATCGCCCGGCAAAAGATCCTTGCTTCAAATGGGGTTTCCAACTTATTCCCTTACTACTCATCTAAGTACTTTGTTGGATAAAGGTTGGACTGTTGTAGTTATTGATGAATTAGTCACTGGTAAATCTGGGCCAAAACAACGCGCAGTGTCTCAGGTTTATTCTCCTAGTTGTAATTTAGAGGACTGTACGGAATTGCCCTATGTGTTATCAATTTATTTTTCTCAAGACGACTTATTAGGTATTACTTTATTTTCAGCCATGAATGGGCATAGTATAATGTTTCCTGTCTCTTGAACGGACAGAGACAAGGTGGGCCGGTTATTAATCAGTTATTGTATTAGAGAAATAGTAATTTGGGTTGACTCAGGGGTTGGCTCAGAGATTTTAATAAATAAAATATATAATTTATTAATTGGTTGGAGTTTATTTCCCCCTGAGCCCAATGCTAAAATTGAAGTTATGGGAGAAGCATTAACCAACTTACCATGATATTTATCTTATAGGTACGAGAATAATAATAAGG
>Seq10 [organism=Leptogorgia alba] [specimen voucher=CENAIM_170810EP01-19B] Leptogorgia alba voucher CENAIM_170810EP01-19B from Ecuador MutS gene, partial cds, mitochondrial
CTATTACCGTTTACGTGGTACAATTGCTGTTCGAGCCTTGAATTTATTAAGAGGTTAACTCCTAATTAAAAATGAACCAGATACCTATGCAATATTTTAACTTAGCAAAGGAAAATTATTTTAAGTATGGATTATCAGTAATCCAACTTATTCAAATTGGTAAGTTCTATGAACTTTGGCATGAGCCTGATTCTCCTAGTGGGCAACAAGCATACTCTCAAGCCGAGTTATTAGTTGAGCCATCCATGCGAAGTAGGCCTTTGGAGGTAACGCCTCCCATTGAACAGATTGCCTCGTTACTTGATATGAGAATAATATCGCCCGGCAAAAGATCCTTGCTTCAAATGGGGTTTCCAACTTATTCCCTTACTACTCATCTAAGTACTTTGTTGGATAAAGGTTGGACTGTTGTAGTTATTGATGAATTAGTCACTGGTAAATCTGGGCCCAAACAGCGCGCAGTATCTCAGGTTTATTCTCCTAGTTGTAATTTAGAGGATTGTACGGAATTACCCTATGTGTTATCAATTTATTTTTCTCAAGACGACTTATTATGTATTACTTTATTTTCAGCCATGAATGGGCATAGTATATTGTTTCCTGTCTCTTGAGCGGACAGAGACAAGGTAGGCCGGTTATTAATCAATTATTGTATTAAAGAAATAGTAATTTGGGTAGACTCAGGGGTTGGCTCAGAGATTTTAATAAATAAAATATATAATTTATTAATTGGTTGGAGTTTATTTCCCCCTGAGCCCAATGCTAAAATTGAAGTTATGGGAGAAGCATTAACCAACTTACCATGTTATTTATCTTATAGGTACGAGAATAATAATAAGG
>Seq11 [organism=Leptogorgia alba] [specimen voucher=CENAIM_170907EP07-12] Leptogorgia alba voucher CENAIM_170907EP07-12 from Ecuador MutS gene, partial cds, mitochondrial
TATTACCGTTTACGTGGTACAATTGCTGTTCGAGCCTTGAATTTATTAAGAGGTTAACTCCTAATTAAAAATGAACCAGATACCTATGCAATATTTTAACTTAGCAAAGGAAAATTATTTTAAGTATGGATTATCAGTAATCCAACTTATTCAAATTGGTAAGTTCTATGAACTTTGGCATGAGCCTGATTCTCCTAGTGGGCAACAAGCATACTCTCAAGCCGAGTTATTAGTTGAGCCATCCATGCGAAGTAGGCCTTTGGAGGTAACGCCTCCCATTGAACAAATTGCCTCGTTACTTGATATGAGAATAATATCGCCCGGCAAAAGATCCTTGCTTCAAATGGGGTTTCCAACTTATTCCCTTACTACTCATCTAAGTACTTTGTTGGATAAAGGTTGGACTGTTGTAGTTATTGATGAATTAGTCACTGGTAAATCTGGGCCCAAACAACGCGCAGTATCTCAGGTTTATTCTCCTAGTTGTAATTTAGAGGATTGTACGGAATTACCCTATGTGTTATCAATTTATTTTTCTCAAGACGACTTATTATGTATTACTTTATTTTCAGCCATGAATGGGCATAGTATATTGTTTCCTGTCTCTTGAGCGGACAGAGACAAGGTAGGCCGGTTATTAATCAATTATTGTATTAAAGAAATAGTAATTTGGGTAGACTCAGGGGTTGGCTCAGAGATTTTAATAAATAAAATATATAATTTATTAATTGGTTGGAGTTTATTTCCCCCTGAGCCAAATGCTAAAATTGAAGTTATGGGAGAAGCATTAACCAACTTACCATGTTATTTATCTTATAGGTACGAGAATAATAATAAGG
