# Supplementary material for: Contribution of metabolomics to the taxonomy and systematics of octocorals from the Tropical Eastern Pacific
Source: PeerJ. 2025 Mar 12;13:e19009. doi: 10.7717/peerj.19009 (PMC11910152; doi:10.7717/peerj.19009)
Supplement: Supplemental Information 3 [file peerj-13-19009-s003.fasta]

>MN318307.1 Muricea fruticosa voucher CENAIM_170816EP02-08 cytochrome oxidase subunit II (COII) and cytochrome oxidase subunit 1 (COI) genes, partial cds; mitochondrial
TGGAAGCTTAGTTGAAATGGCTCAGCCGCGTCACGTAGGAGCGAGGCCTCTAATAATGCATTAATTGGAG
TTTTCATTCTTCTCTAGCCCTGTTACTTTGCTGACACACCCAAAAGCTTTCCCAATTCCGTATATACAGC
CCCAAGAGTATTCTCACCTACTTTAGATTACTTTTAATCTAGAGTAAGCATGAACAAATATCTTACACGT
TGGCTATTTTCTACTAATCATAAGGATATAGGTACTTTATATTTACTATTTGGTGCTTTTTCTGGGATGG
CGGGGACAGCTTCAAGTATGTTAATACGGCTAGAACTGTCAGCTCCAGGTAGTATGTTAGGAGATGATCA
TCTATATAATGTGATTGTAACATCACATGCTTTATTAATGATTTTCTTCCTGGTAATGCCAGTAATGATT
GGAGGATTCGGAAATTGGTTTGTACCAATCATGATTGGTGCGCCCGATATGGCCTTTCCTAGATTAAACA
ATATCAGTTTCTGGTTATTGCCACCTTCTCTAATACTATTGGTTGGCTCTATGTTTGTGGAACAAGGGGC
AGGTACAGGCTGGACCATTTATCCCCCACTATCAAGCATTCAAGCCCATTCAGGGGGAGCAGTGGATATG
GCTATATTTAGTTTACATCTAGCTGGTATATCTTCCATTTTAAGTTCTATCAACTTTATAACTACTATAA
TTAACATGAGGGTTCCTGGTATGAGTATGCATAGATTACCTCTATTTGTATGGTCTGTATTAATTACTAC
AATATTGTTATTATTGTCTTTACCAGTGTTAGCTGGTGCAATTACAATGTTGTTGACAGATAGAAATTTT
AATACAACATTCTTTGACCCTGCGGGAGGAGGAGATCCTATTTTATTCCAGCACTTATTTTGGTTTTTTG
GACATCCTGAAGTTTATATATTAATTCTACCAGGATTTGGTATGGTATCTCAAATTATACCTACATTTTC
TGCTAAACAACATATTTTTGGTTATTTAGG

>MN318308.1 Muricea purpurea voucher CENAIM_170810EP01-08 cytochrome oxidase subunit II (COII) and cytochrome oxidase subunit 1 (COI) genes, partial cds; mitochondrial
TGGAAGCTTAGTTGAAATGGCTCAGCCGCGTCACGTAGGAGCGAGGCCTCTAATAATGCATTAATTGGAG
TTTTCATTCTTCTCTAGCCCTGTTACTTTGCTGACACACCCAAAAGCTTTCCCAATTCCGTATATACAGC
CCCAAGAGTATTCTCACCTACTTTAGATTACTTTTAATCTAGAGTAAGCATGAACAAATATCTTACACGT
TGGCTATTTTCTACTAATCATAAGGATATAGGTACTTTATATTTACTATTTGGTGCTTTTTCTGGGATGG
CGGGGACAGCTTCAAGTATGTTAATACGGCTAGAACTGTCAGCTCCAGGTAGTATGTTAGGAGATGATCA
TCTATATAATGTGATTGTAACATCACATGCTTTATTAATGATTTTCTTCCTGGTAATGCCAGTAATGATT
GGAGGATTCGGAAATTGGTTTGTACCAATCATGATTGGTGCGCCCGATATGGCCTTTCCTAGATTAAACA
ATATCAGTTTCTGGTTATTGCCACCTTCTCTAATACTATTGGTTGGCTCTATGTTTGTGGAACAAGGGGC
AGGTACAGGCTGGACCATTTATCCCCCACTATCAAGCATTCAAGCCCATTCAGGGGGAGCAGTGGATATG
GCTATATTTAGTTTACATCTAGCTGGTATATCTTCCATTTTAAGTTCTATCAACTTTATAACTACTATAA
TTAACATGAGGGTTCCTGGTATGAGTATGCATAGATTACCTCTATTTGTATGGTCTGTATTAATTACTAC
AATATTGTTATTATTGTCTTTACCAGTGTTAGCTGGTGCAATTACAATGTTGTTGACAGATAGAAATTTT
AATACAACATTCTTTGACCCTGCGGGAGGAGGAGATCCTATTTTATTCCAGCACTTATTTTGGTTTTTTG
GACATCCTGAAGTTTATATATTAATTCTACCAGGATTTGGTATGGTATCTCAAATTATACCTACATTTTC
TGCTAAACAACATATTTTTGGTTATTTAGG

>MN318309.1 Muricea crassa voucher CENAIM_170816EP07-03 cytochrome oxidase subunit II (COII) and cytochrome oxidase subunit 1 (COI) genes, partial cds; mitochondrial
AGCTTAGTTGAAATGGCTCAGCCGCGTCACGTAGGAGCGAGGCCTCTAATAATGCATTAATTGGAGTTTT
CATTCTTCTCTAGCCCTGTTACTTTGCTGACACACCCAAAAGCTTTCCCAATTCCGTATATACAGCCCCA
AGAGTATTCTCACCTACTTTAGATTACTTTTAATCTAGAGTAAGCATGAACAAATATCTTACACGTTGGC
TATTTTCTACTAATCATAAGGATATAGGTACTTTATATTTACTATTTGGTGCTTTTTCTGGGATGGCGGG
GACAGCTTCAAGTATGTTAATACGGCTAGAACTGTCAGCTCCAGGTAGTATGTTAGGAGATGATCATCTA
TATAATGTGATTGTAACATCACATGCTTTATTAATGATTTTCTTCCTGGTAATGCCAGTAATGATTGGAG
GATTCGGAAATTGGTTTGTACCAATCATGATTGGTGCGCCCGATATGGCCTTTCCTAGATTAAACAATAT
CAGTTTCTGGTTATTGCCACCTTCTCTAATACTATTGGTTGGCTCTATGTTTGTGGAACAAGGGGCAGGT
ACAGGCTGGACCATTTATCCCCCACTATCAAGCATTCAAGCCCATTCAGGGGGAGCAGTGGATATGGCTA
TATTTAGTTTACATCTAGCTGGTATATCTTCCATTTTAAGTTCTATCAACTTTATAACTACTATAATTAA
CATGAGGGTTCCTGGTATGAGTATGCATAGATTACCTCTATTTGTATGGTCTGTATTAATTACTACAATA
TTGTTATTATTGTCTTTACCAGTGTTAGCTGGTGCAATTACAATGTTGTTGACAGATAGAAATTTTAATA
CAACATTCTTTGACCCTGCGGGAGGAGGAGATCCTATTTTATTCCAGCACTTATTTTGGTTTTTTGGACA
TCCTGAAGTTTATATATTAATTCTACCAGGATTTGGTATGGTATCTCAAATTATACCTACATTTTCTGCT
AAACAACATATTTTTGGTTATTTAGG

>MN318310.1 Muricea crassa voucher CENAIM_170907EP07-08 cytochrome oxidase subunit II (COII) and cytochrome oxidase subunit 1 (COI) genes, partial cds; mitochondrial
AGCTTAGTTGAAATGGCTCAGCCGCGTCACGTAGGAGCGAGGCCTCTAATAATGCATTAATTGGAGTTTT
CATTCTTCTCTAGCCCTGTTACTTTGCTGACACACCCAAAAGCTTTCCCAATTCCGTATATACAGCCCCA
AGAGTATTCTCACCTACTTTAGATTACTTTTAATCTAGAGTAAGCATGAACAAATATCTTACACGTTGGC
TATTTTCTACTAATCATAAGGATATAGGTACTTTATATTTACTATTTGGTGCTTTTTCTGGGATGGCGGG
GACAGCTTCAAGTATGTTAATACGGCTAGAACTGTCAGCTCCAGGTAGTATGTTAGGAGATGATCATCTA
TATAATGTGATTGTAACATCACATGCTTTATTAATGATTTTCTTCCTGGTAATGCCAGTAATGATTGGAG
GATTCGGAAATTGGTTTGTACCAATCATGATTGGTGCGCCCGATATGGCCTTTCCTAGATTAAACAATAT
CAGTTTCTGGTTATTGCCACCTTCTCTAATACTATTGGTTGGCTCTATGTTTGTGGAACAAGGGGCAGGT
ACAGGCTGGACCATTTATCCCCCACTATCAAGCATTCAAGCCCATTCAGGGGGAGCAGTGGATATGGCTA
TATTTAGTTTACATCTAGCTGGTATATCTTCCATTTTAAGTTCTATCAACTTTATAACTACTATAATTAA
CATGAGGGTTCCTGGTATGAGTATGCATAGATTACCTCTATTTGTATGGTCTGTATTAATTACTACAATA
TTGTTATTATTGTCTTTACCAGTGTTAGCTGGTGCAATTACAATGTTGTTGACAGATAGAAATTTTAATA
CAACATTCTTTGACCCTGCGGGAGGAGGAGATCCTATTTTATTCCAGCACTTATTTTGGTTTTTTGGACA
TCCTGAAGTTTATATATTAATTCTACCAGGATTTGGTATGGTATCTCAAATTATACCTACATTTTCTGCT
AAACAACATATTTTTGGTTATTTAGG

>MN318311.1 Leptogorgia cf. alba voucher CENAIM_170907EP07-12 cytochrome oxidase subunit II (COII) and cytochrome oxidase subunit 1 (COI) genes, partial cds; mitochondrial
TGGAAGCTTAGTTGATATGGCTCAGCCGCGTCACGTAGGAGCGAGGCCTCTAATAATGCATTAATTGGAG
TTTTCATTCTTCTCTAGCCCTGTTACTTTGCTGACACACCCAAAAGCTTTCCCAATTTTGTATATACGGC
CCCAAGAGTGTTCTCACCTACTTTAGATTACTTTTAATCTAGAGTAAGCATGAACAAATATCTTACACGT
TGGCTATTTTCTACTAATCATAAGGATATAGGTACTTTATATTTACTATTTGGTGCTTTTTCTGGGATGG
CGGGGACAGCTTCAAGTATGTTAATACGGCTAGAACTGTCAGCTCCAGGTAGTATGTTAGGAGATGATCA
TCTATATAATGTGATTGTAACAGCACATGCTTTATTAATGATTTTCTTCCTGGTAATGCCAGTAATGATT
GGGGGATTCGGAAATTGGTTTGTGCCAATTATGATTGGTGCGCCCGATATGGCCTTTCCTAGATTAAACA
ATATTAGTTTCTGGTTATTACCACCTTCTCTAATACTATTGGCTGGTTCTATGTTTGTGGAACAAGGGGC
AGGTACAGGCTGGACCATTTATCCCCCACTAGCAAGCATTCAAGCCCATTCAGGGGGGGCAGTGGATATG
GCTATATTTAGTTTACATCTAGCTGGTGTATCTTCCATTTTAAGTTCTATCAACTTTATTACTACTATAA
TTAACATGAGGGTTCCTGGTATGAGTATGCATAGATTACCTCTATTTGTATGGTCTGTATTAATTACTAC
AATATTGTTATTATTATCTTTACCAGTGTTAGCTGGTGCAATTACAATGTTGTTGACAGATAGAAATTTT
AATACAACATTTTTTGACCCTGCGGGAGGAGGAGATCCTATTTTATTCCAGCACTTATTCTGGTTTTTTG
GACATCCTGAAGTCTATATATTAATTCTACCAGGATTTGGTATGGTATCTCAAATTATACCCACATTTTC
TGCTAAACAACATATTTTTGGTT

>MN318312.1 Leptogorgia alba voucher CENAIM_170810EP01-19B cytochrome oxidase subunit II (COII) and cytochrome oxidase subunit 1 (COI) genes, partial cds; mitochondrial
TGGAAGCTTAGTTGATATGGCTCAGCCGCGTCACGTAGGAGCGAGGCCTCTAATAATGCATTAATTGGAG
TTTTCATTCTTCTCTAGCCCTGTTACTTTGCTGACACACCCAAAAGCTTTCCCAATTTCGTATATACGGC
CCCAAGAGTGTTCTCACCTACTTTAGATTACTTTTAATCTAGAGTAAGCATGAACAAATATCTTACACGT
TGGCTATTTTCTACTAATCATAAGGATATAGGTACTTTATATTTACTATTTGGTGCTTTTTCTGGGATGG
CGGGGACAGCTTCAAGTATGTTAATACGGCTAGAACTGTCAGCTCCAGGTAGTATGTTAGGAGATGATCA
TCTATATAATGTGATTGTAACAGCACATGCTTTATTAATGATTTTCTTCCTGGTAATGCCAGTAATGATT
GGGGGATTCGGAAATTGGTTTGTGCCAATTATGATTGGTGCGCCCGATATGGCCTTTCCTAGATTAAACA
ATATTAGTTTCTGGTTATTACCACCTTCTCTAATACTATTGGCTGGTTCTATGTTTGTGGAACAAGGGGC
AGGTACAGGCTGGACCATTTATCCCCCACTAGCAAGCATTCAAGCCCATTCAGGGGGGGCAGTGGATATG
GCTATATTTAGTTTACATCTAGCTGGTGTATCTTCCATTTTAAGTTCTATCAACTTTATTACTACTATAA
TTAACATGAGGGTTCCTGGTATGAGTATGCATAGATTACCTCTATTTGTATGGTCTGTATTAATTACTAC
AATATTGTTATTATTGTCTTTACCAGTGTTAGCTGGTGCAATTACAATGTTGTTGACAGATAGAAATTTT
AATACAACATTTTTTGACCCTGCGGGAGGAGGAGATCCTATTTTATTCCAGCACTTATTCTGGTTTTTTG
GACATCCTGAAGTCTATATATTAATTCTACCAGGATTTGGTATGGTATCTCAAATTATACCCACATTTTC
TGCTAAACAACATATTTTTGGTT

>MN318313.1 Heterogorgia hickmani voucher CENAIM_170907EP07-15 cytochrome oxidase subunit II (COII) and cytochrome oxidase subunit 1 (COI) genes, partial cds; mitochondrial
TGGAAGCTTAGTTGAAATGGCTCAGCCGCGTCACGTAGGAGCGAGGCCTCTAATAATGCATTAATTGGAG
TTTTCATTCTTCTCTAGCCCTGTTACTTTGCTGACACACCCAAAAGCTTTCCCAATTCCGTATATACGGC
CCCAAGAGTGTTCTCACCTACTTTAGATTACTTTTAATCTAGAGTAAGCATGAACAAATATCTTACACGT
TGGCTATTTTCTACTAATCATAAGGATATAGGTACTTTATATTTACTATTTGGTGCTTTTTCTGGGATGG
CGGGGACAGCTTCAAGTATGTTAATACGGCTAGAACTGTCAGCTCCAGGTAGTATGATAGGAGATGATCA
TCTATATAATGTGGTTGTAACATCACATGCTTTATTAATGATTTTCTTCCTGGTAATGCCAGTAATGATT
GGAGGATTCGGAAATTGGTTTGTGCCAATTATGATTGGTGCGCCCGATATGGCCTTTCCTAGATTGAACA
ATATCAGTTTCTGGTTATTACCACCTTCTCTAATACTATTGGCTGGTTCTATGTTTGTGGAACAAGGGGC
AGGTACAGGCTGGACCATTTATCCCCCACTATCAAGCATTCAAGCCCATTCGGGGGGAGCAGTGGATATG
GCTATATTTAGTTTACATCTAGCTGGTGTATCTTCCATTTTAAGTTCTATTAACTTTATAACTACTATAA
TTAACATGAGGGTTCCTGGTATGAGTATGCATAGATTACCTCTATTTGTATGGTCTGTATTAATTACTAC
AATATTGTTATTATTATCTTTACCAGTGTTAGCTGGTGCAATTACAATGTTGTTGACAGACAGGAATTTT
AATACAACATTCTTTGACCCTGCGGGAGGAGGAGATCCTATTTTATTCCAGCACTTATTTTGGTTTTTTG
GACATCCTGAAGTCTATATATTAATTCTCCCAGGATTTGGTATGGTATCACAAATTATACCCACATTTTC
TGCTAAACAACATATTTTTGGTT

>MN318314.1 Leptogorgia obscura voucher CENAIM_170816EP02-16 cytochrome oxidase subunit II (COII) and cytochrome oxidase subunit 1 (COI) genes, partial cds; mitochondrial
TGGAAGCTTAGTTGATATGGCTCAGCCGCGTCACGTAGGAGCGAGGCCTCTAATAATGCATTAATTGGAG
TTTTCATTCTTCTCTAGCCCAGTTACTTTGCTGACACACCCAAAAGCTTTCCTAATTCCGCATATACGGC
CCCAAGAGTGTTCTCACCTACTTTAGATTACTTTTAATCTAGAGTAAGCATGAACAAATATCTTACACGT
TGGCTATTTTCTACTAATCATAAGGATATAGGTACTTTATATTTACTATTTGGTGCTTTTTCTGGGATGG
CGGGGACAGCTTCAAGTATGTTAATACGGCTAGAACTGTCAGCTCCAGGTAGTATGTTAGGAGATGATCA
TCTATATAATGTGATTGTAACAGCACATGCTTTATTAATGATTTTCTTCCTGGTAATGCCAGTAATGATT
GGGGGATTCGGAAATTGGTTTGTGCCAATTATGATTGGTGCGCCCGATATGGCCTTTCCTAGATTAAACA
ATATTAGTTTCTGGTTATTACCACCTTCTCTAATACTATTAGCTGGTTCTATGTTTGTGGAACAAGGGGC
AGGTACCGGCTGGACCATTTATCCCCCACTAGCAAGCATTCAAGCCCATTCAGGGGGGGCAGTGGACATG
GCCATATTTAGTCTACATCTAGCTGGTGTATCTTCCATTTTAAGTTCTATCAACTTTATAACTACTATAA
TTAACATGCGGGTTCCTGGTATGAGTATGCATAGATTACCTCTATTTGTATGGTCGATATTAATTACTAC
AATATTGTTATTATTATCTTTACCAGTGTTAGCTGGTGCAATTACAATGTTGTTGACAGATAGAAATTTT
AATACAACATTTTTTGACCCTGCGGGGGGAGGAGATCCTATTTTATTCCAGCACTTATTCTGGTTTTTTG
GACACCCTGAAGTCTATATCTTAATTCTACCAGGATTTGGTATGGTATCTCAAATTATACCCACATTTTC
TGCTAAACAACATATTTTTGGTTAT
